# Supplementary material for: Receptor Plants Alleviated Allelopathic Stress from Invasive Chenopodium ambrosioides L. by Upregulating the Production and Autophagy of Their Root Border Cells
Source: Plants (Basel). 2023 Nov 9;12(22):3810. doi: 10.3390/plants12223810 (PMC10674979; doi:10.3390/plants12223810)
Supplement: Supplementary file 1 [file plants-12-03810-s001.zip]

Archive with 1 entries (1 files):
- plants-2677561-supplementary.pdf
